# Supplementary material for: Characterizing the likelihood of dengue emergence and detection in naïve populations
Source: Parasit Vectors. 2014 Jun 23;7:282. doi: 10.1186/1756-3305-7-282 (PMC4082489; doi:10.1186/1756-3305-7-282)
Supplement: Additional file 2 — R code of the SEI10R stochastic model with a set of starting conditions, parameter definitions, and function call. [file 1756-3305-7-282-S2.zip]

Archive with 1 entries (1 files):
- 1259619967128167_add1.r
