# Supplementary material for: Characterizing the likelihood of dengue emergence and detection in naïve populations
Source: Parasit Vectors. 2014 Jun 23;7:282. doi: 10.1186/1756-3305-7-282 (PMC4082489; doi:10.1186/1756-3305-7-282)
Supplement: Additional file 2 — R code of the SEI10R stochastic model with a set of starting conditions, parameter definitions, and function call. [file 1756-3305-7-282-S2.zip › 1259619967128167_add1.r]

# Code to simulate stochastic version of sei10r using tau-leap algorithm
# NOTES: human demography is completely ignored (no births or deaths)
#        time scale is in DAYS (parameters have been scaled accordingly)
#        nsims = number of stochastic realizations must be > 1 to avoid code breaking

# Function to calculate events that occurred during one output interval
# of length time.output and update variables accordingly. 
# Note that time.output should be an integer multiple of tau 
# (tau = time-step in the tau-leap algorithm)
sei10r.onestep <- function (x, params, tau, time.output) {
  time <-x[,1]
  Sh <- x[,2] ## susceptible human population
  Eh <- x[,3] ## exposed human population (ID0)
  I1 <- x[,4] ## number of people in infectious class 1 (ID1)
  I2 <- x[,5] 
  I3 <- x[,6] 
  I4 <- x[,7] 
  I5 <- x[,8] 
  I6 <- x[,9] 
  I7 <- x[,10] 
  I8 <- x[,11] 
  I9 <- x[,12] 
  I10<-x[,13] 
  Rh <- x[,14] ## recovered human population
  Nh <- Sh + Eh + I1 + I2 + I3 + I4 + I5 + I6 + I7 + I8 + I9 + I10 + Rh 
  
  Sm <- x[,15] ## susceptible mosquito population
  Em <- x[,16] ## exposed mosquito population
  Im <- x[,17] ## infectious mosquito population
 
  NI <- 0 ## resetting new infecteds at beginning of each output interval
  
  Np<-dim(x)[1]
  with(
    as.list(params),
{
  for (j in 1:(time.output/tau)) {
  dShEh <- pmin(Sh,rpois(Np,(a*Sh*Im/Nh) * tau))
  dEhI1 <- pmin(Eh,rpois(Np,ze*Eh * tau))
  dI1I2 <- pmin(I1,rpois(Np,v1*I1 * tau))
  dI2I3 <- pmin(I2,rpois(Np,v2*I2 * tau))
  dI3I4 <- pmin(I3,rpois(Np,v3*I3 * tau))
  dI4I5 <- pmin(I4,rpois(Np,v4*I4 * tau))
  dI5I6 <- pmin(I5,rpois(Np,v5*I5 * tau))
  dI6I7 <- pmin(I6,rpois(Np,v6*I6 * tau))
  dI7I8 <- pmin(I7,rpois(Np,v7*I7 * tau))
  dI8I9 <- pmin(I8,rpois(Np,v8*I8 * tau))
  dI9I10<- pmin(I9,rpois(Np,v9*I9 * tau))
  dI10Rh<- pmin(I10,rpois(Np,v10*I10 * tau))
  dSmRecruit <- rpois(Np,ep * tau)
  dSmDeath <- pmin(Sm,rpois(Np,mu*Sm * tau))
  dSmEm <- pmin(Sm-dSmDeath,rpois(Np,(a*Sm*(q1*I1+q2*I2+q3*I3+q4*I4+q5*I5+
                                     q6*I6+q7*I7+q8*I8+q9*I9+q10*I10)/Nh) * tau))
  dEmDeath <- pmin(Em,rpois(Np,mu*Em * tau))
  dEmIm <- pmin(Em-dEmDeath,rpois(Np,b*Em * tau))
  dImDeath <- pmin(Im,rpois(Np,mu*Im * tau))
  
  Sh <- Sh-dShEh
  Eh <- Eh+dShEh-dEhI1
  I1 <- I1+dEhI1-dI1I2
  I2 <- I2+dI1I2-dI2I3 
  I3 <- I3+dI2I3-dI3I4
  I4 <- I4+dI3I4-dI4I5
  I5 <- I5+dI4I5-dI5I6
  I6 <- I6+dI5I6-dI6I7
  I7 <- I7+dI6I7-dI7I8
  I8 <- I8+dI7I8-dI8I9
  I9 <- I9+dI8I9-dI9I10
  I10<- I10+dI9I10-dI10Rh
  Rh <- Rh + dI10Rh
  Sm <- Sm+dSmRecruit-dSmDeath-dSmEm
  Em <- Em+dSmEm-dEmDeath-dEmIm
  Im <- Im+dEmIm-dImDeath 
  NI <- NI+dEhI1 # accumulating new infecteds
}
  new.sei10r<-cbind(Sh, Eh, I1, I2, I3, I4, I5, I6, I7, I8, I9,I10, Rh, Sm, Em, Im, NI)
  cbind(time+time.output,new.sei10r)
}
)
}

# Function to call sei10r.model.onestep the necessary number of times
# until time.max
sei10r.model <- function (x, params, time.max, tau, time.output) {
  Np<-dim(x)[1]
  X <- array(dim=c(time.max/time.output+1,Np,18))
  X[1,,] <- x
  for (k in 1:(time.max/time.output)) {
    X[k+1,,] <- x <- sei10r.onestep(x,params,tau,time.output)
  }
  X
}

# Initialization
nsims <- 2000

Sh0 = 38000  
Eh0 = 0
I0 = 0
Rh0 = 0
Sm0 = 7500
Em0 = 0
Im0 = 0

params2 <- c(a=2, b=1/9, mu=1/18, ze=1/4,
              v1=1,v2=1,v3=1,v4=1,v5=1,v6=1,
              v7=1,v8=1,v9=1,v10=1, q1=.02, q2=.37,q3=.83,
              q4=.92,q5=.89,q6=.82,q7=.54,q8=.21,
              q9=.06,q10=.02,ep=5000/7, p=1)

xstartE <- matrix(c(time=0, Sh=Sh0, Eh=1, 
                    I1=I0, I2=I0, I3=I0, I4=I0, I5=I0, I6=I0, I7=I0, I8=I0,I9=I0, I10=I0,
                    Rh=Rh0, Sm=Sm0, Em=Em0, Im=Im0,NI=0),nr=nsims,nc=18,byrow=T)

# Run simulations outputting variables every 7 days for 365 days using 
# a tau-leap of 1/8 day.
# Note: tmpEa2 stores temporal index in the first dimension, 
# simulation number in the second, and variables in the third.
tmpEa2<-sei10r.model(xstartE,params2,time.max=365,tau=1/8,time.output=7)

# Extract time & plot new infecteds against time for all simulations
times<-tmpEa2[,1,1]
plot((tmpEa2[,1,18])~times,xlab='time', type='l')
for (k in 2:nsims) {
  lines((tmpEa2[,k,18])~times,col=k,type='l')
} 
